# Supplementary material for: Investigation of the contribution of an underlying platelet defect in women with unexplained heavy menstrual bleeding
Source: Platelets. 2018 Dec 6;30(1):56–65. doi: 10.1080/09537104.2018.1543865 (PMC6406209; doi:10.1080/09537104.2018.1543865)
Supplement: Supplemental Material [file IPLT_A_1543865_SM0752.zip]

Archive with 2 entries (2 files):
- supp_mat/Lowe et al Supplementary file final.pdf
- supp_mat/Supplemental acknowledgements GAPP study group.docx
